# Supplementary material for: Clonorchis sinensis aggravates biliary fibrosis through promoting IL-6 production via toll-like receptor 2-mediated AKT and p38 signal pathways
Source: PLoS Negl Trop Dis. 2023 Jan 24;17(1):e0011062. doi: 10.1371/journal.pntd.0011062 (PMC9873171; doi:10.1371/journal.pntd.0011062)
Supplement: S1 Data — Excel spreadsheet containing, in separate sheets, the underlying numerical data and statistical analysis for Figure panels 1A, 1B, 1L, 1M, 2A-C, 3D, 4J, 5A, 5C, 5E, 6A-E, 7B, 7D and 7E. (XLSX) [file pntd.0011062.s001.xlsx]

## Sheet: Figure 1
Figure 1A Mortality events of mice infected with different number metacercariae
Time/dpi	Control	50	100	200	400	800
1	0
2	0
3	0
4	0
4	0
4	0
4	0
5	0
6	0
6	0
7	0
7	0
7	0
8	0
9	0
10	0
11	0
12	0
13	0
14	0
15	0
15	0
20	0
25	0
30	0
35	0
1		0
2		0
3		0
4		0
4		0
4		0
4		0
5		0
6		0
6		0
7		0
7		0
7		0
8		0
9		0
10		0
11		0
12		0
13		0
14		0
15		0
15		0
20		0
25		0
30		0
35		0
1			0
2			0
3			0
4			0
4			0
4			0
4			0
5			0
6			0
6			0
7			0
7			0
7			0
8			0
9			0
10			0
11			0
12			0
13			0
14			1
14			0
15			0
20			0
25			0
30			0
35			0
1				0
2				0
3				0
4				0
4				0
4				0
4				0
5				0
6				1
6				0
7				1
7				0
7				0
8				1
9				0
10				0
11				0
12				0
13				0
14				0
15				1
15				0
20				0
25				0
30				0
35				0
1					0
2					0
3					0
3					1
4					1
4					1
4					0
5					0
6					1
6					0
7					1
7					1
7					1
8					1
8					1
8					1
9
10
11
12
13
14
15
15
20
25
30
35
1						0
2						0
3						1
4						1
4						1
4						1
4						1
5						0
6						1
6						1
7						1
7						1
7						1
8
9
10
11
12
13
14
14
15
20
25
30
35
The dead mice were recorded as 1
FIgure 1B The mean number of intrahepatic parasites in mice infected with different number metacercariae (n=10)
Time/dpi	Control			50			100			200			400			800
7	0	0	0	2	5	4	13	10	9	36	44	42	67	87	72	145	177	156
15	0	0	0	0	2	3	6	5	2	28	27	32	0	0	0	0	0	0
35	0	0	0	0.667	0.333	1	2	1.667	3	24	18	26	0	0	0	0	0	0
Figure 1L The mean optical density of TLR2 expression indicated by immunohistochemical staining was digitized and quantitated by Image-Pro Plus software.
Time	WT+PBS			WT+C. sinensis			TLR2-/-+C. sinensis
7dpi	0.65	0.54	0.33	7.6	6.88	7.32	0.01	0	0.03
15dpi	0.46	0.51	0.57	8.93	7.88	6.87	0	0.043	0
35dpi	0.62	0.53	0.39	6.54	5.88	6.35	0	0	0.031
Figure 1M The TLR2 mRNA expression levels were measured using RT-qPCR.
Time	Control			WT+ESPs
6h	1	1	1	6.87	6.93	6.54
12h	1	1	1	3.12	3.25	3.53
24h	1	1	1	1.13	1.34	1.21
3 × 105 mouse BECs were stimulated with C. sinensis ESPs (50 µg/mL) at 6 h, 12 h and 24 h. The mRNA expression levels of the analyzed genes were normalized to the amount of β-actin. The relative expression levels of mRNA were calculated using the 2-ΔΔCt formula, where ΔΔCt represented the Ct (sample)-Ct (control).

## Sheet: Figure 2
Figure 2A The wight of mice infected with or without C. sinensis metacercariae
	Time/dpi	WT+PBS			WT+C.sinensis			TLR2-/-+C.sinensis
	0	16	16.42	16.23	16.55	15.95	16.53	16.79	16.52	16.01
	2	16.34	16.68	16.53	15.12	13.97	14.78	16.33	16.7	16.18
	4	17.37	17.25	17.44	14.4	13.98	14.66	15.65	15.82	15.71
	6	17.76	17.55	17.83	14.08	13.86	13.96	15.06	15.33	15.43
	8	18.69	18.38	18.77	13.894	13.668	13.66	14.977	14.43	14.88
	10	18.94	18.75	18.85	13.38	13.54	13.55	14.78	14.93	14.85
	12	19.09	18.97	19.32	13.37	13.51	13.48	14.88	14.23	14.66
	14	19.14	19.33	19.43	12.88	13.25	12.76	14.69	14.73	14.53
	16	19.69	19.41	19.57	12.94	13.33	12.99	14.61	14.85	14.61
	18	19.912	19.75	19.88	12.68	12.78	13.01	14.5	14.38	14.49
	20	20.02	20.11	20.16	12.89	12.71	13.13	14.87	14.96	14.73
	22	20.38	20.33	20.76	12.42	12.505	12.39	15.09	14.74	14.97
	24	20.77	20.57	20.76	12.6	12.58	12.54	15.4	14.9	15.21
	26	20.98	20.76	20.89	12.15	12.2	12.87	15.26	14.98	15.33
	28	21.13	21.35	21.29	12.65	12.32	12.45	15.35	15.35	15.67
	30	21.56	21.59	21.78	12.76	12.45	12.33	16.68	15.97	16.38
	31	21.813	21.799	22.038	13.15	12.98	12.76	16.288	16.397	16.413
	33	21.988	21.934	22.2	13.276	13.107	12.899	16.576	16.088	16.044
	35	21.988	22.136	22.324	13.453	13.298	12.835	16.765	16.033	15.876
Figure 2B Mortality events of WT and TLR2-/- mice infected with C. sinensis
	Time	WT+PBS	WT+C.sinensis	TLR2-/-+C.sinensis
	1	0
	3	0
	4	0
	5	0
	6	0
	7	0
	9	0
	11	0
	15	0
	20	0
	23	0
	30	0
	35	0
	1		0
	3		1
	4		0
	5		1
	6		1
	7		0
	7		1
	11		0
	20		0
	23		0
	30		0
	35		0
	1			0
	3			0
	4			1
	5			0
	6			0
	7			1
	7			0
	11			0
	15			0
	20			0
	23			0
	30			0
	35			0
The dead mice were recorded as 1
FIgure 2C The mean number of intrahepatic parasites in WT and TLR2-/- mice
	Group	Adults			Larvaes
	WT+C.sinensis	25	19	22	3	5	5
	TLR2-/- + C.sinensis	21	17	15	6	9	8

## Sheet: Figure 3
Figure 3D The HAI grade of liver in mice
	Time	WT+PBS			WT+C.sinensis			TLR2-/-+C.sinensis
	7dpi	0	0	0	5	4	4	2	3	2
	15dpi	0	0	0	5	6	5	3	4	3
	35dpi	0	0	0	7	6	8	5	5	6

## Sheet: Figure 4
Figure 4J The Collagen deposition area (%) of Figure 4A-I
Time	WT+PBS			WT+C.sinensis			TLR2-/-+C.sinensis
7dpi	0.05	0.11	0.13	14.87	9.08	12.88	2.97	4.33	3.89
15dpi	0.087	0.21	0.09	27.87	32.21	29.88	8.92	11.57	9.78
35dpi	0.11	0.94	0.15	34.35	37.87	41.32	18.98	16.14	17.68

## Sheet: Figure 5
Figure 5A The expression of TGF-β1 in liver.
	Time	WT+PBS			WT+C.sinensis			TLR2-/-+C.sinensis
	7dpi	143	176.019	168.573	686.95	650.5	672.176	418.674	339.06	368.753
	15dpi	175.91	212.373	202.33	1164.73	1327.25	1253.78	803.877	886.95	854.518
	35dpi	158.324	189.577	168.935	1778.02	1767.24	1751.35	1136.68	1034.4	1087.65
Fiugre 5C The P-Smad2/3 Relative Gray value of Figure 5B.
	Time	WT+PBS			WT+C.sinensis			TLR2-/-+C.sinensis
	7dpi	0.12	0.14	0.106	0.56	0.63	0.561	0.13	0.16	0.11
	15dpi	0.09	0.11	0.121	0.78	0.85	0.82	0.43	0.46	0.49
	35dpi	0.13	0.1	0.11	1.12	1.07	1.04	0.57	0.61	0.62
Figure 5E The α-SMA positive area (%) of Figure 5D.
	Time	WT+PBS			WT+C.sinensis			TLR2-/-+C.sinensis
	7dpi	1.619	1.987	2.62	10.41	11.498	10.888	6.312	6.391	6.549
	15dpi	4.51	3.871	3.596	24.47	22.762	22.824	16.334	16.375	15.733
	35dpi	4.513	3.56	3.65	55.229	58.263	69.584	47.184	47.882	51.966

## Sheet: Figure 6
Figure 6 the expression of cytokines
	Figure 6A The expression of IL-6 in vivo.
	Time	WT+PBS			WT+C.sinensis			TLR2-/-+C.sinensis
	7dpi	23.6	24.8	26.7	406.65	428.15	416.75	184.25	151.9	169.4
	15dpi	24.7	26.8	22.3	449.5	467.7	441.7	221.7	212.75	234.95
	35dpi	24.56	27.38	23.12	461.35	411.75	440.7	243.35	182.75	175.55
	Figure 6B The expression of TNF-αin vivo.
	Time	WT+PBS			WT+C.sinensis			TLR2-/-+C.sinensis
	7dpi	18.9	26.8	25.3	260	334.35	221.65	85.82	81.75	92.94
	15dpi	22.7	24.8	29.87	261.65	247.85	215.75	113.88	102.8	111.65
	35dpi	23.2	21.5	28.6	203.6	271.775	242.85	133.88	172.8	155.6
	Figure 6C The expression of IL-4 in vivo.
	Time	WT+PBS			WT+C.sinensis			TLR2-/-+C.sinensis
	7dpi	35.33	12.17	23.57	109.32	121.54	121.33	70.27	68.33	67.36
	15dpi	19.33	39.58	26.88	115.93	129.88	120.38	73.54	87.33	79.83
	35dpi	54.33	25.66	43.25	133.32	130.77	129.56	112.23	104.87	98.92
	Figure 6D The expression of IFN-γin vivo.
	Time	WT+PBS			WT+C.sinensis			TLR2-/-+C.sinensis
	7dpi	16.56	15.48	18.15	336.854	266.388	248.769	221.735	235.687	218.564
	15dpi	17.65	14.33	16.57	378.449	356.388	289.543	286.354	276.588	295.354
	35dpi	13.54	18.65	15.33	377.169	343.566	398.355	689.634	567.558	659.988
	Figure 6E The expression of IL-6 in vitro.
	Control	WT+ESPs	TLR2-/-+ESPs
	6.22	149.84	57.8
	6.85	150.52	66.08
	6.98	175.83	74.81

## Sheet: Figure 7
	Fiugre 7B The P-p65 Relative Gray value of Figure 7A.
		WT+PBS	WT+C.sinensis	TLR2-/-+C.sinensis
		0.465164	1.26844	0.226318
		0.557216	1.45121	0.508935
		0.513167	1.3352	0.345127
	Fiugre 7B The P-AKT Relative Gray value of Figure 7A.
		WT+PBS	WT+C.sinensis	TLR2-/-+C.sinensis
		0.276138	0.704899	0.353903
		0.279509	0.678375	0.356626
		0.324187	0.756831	0.412654
	Fiugre 7B The P-ERK Relative Gray value of Figure 7A.
		WT+PBS	WT+C.sinensis	TLR2-/-+C.sinensis
		0.810123	1.02489	0.60528
		0.834389	1.01476	0.672779
		0.657861	1.23655	0.87326
	Fiugre 7B The P-p38 Relative Gray value of Figure 7A.
		WT+PBS	WT+C.sinensis	TLR2-/-+C.sinensis
		0.619733	0.823575	0.425138
		0.586717	0.836002	0.432815
		0.532176	0.897351	0.512311
	Fiugre 7D The P-p65 Relative Gray value of Figure 7C.
		Control	WT+ESPs	TLR2-/-+ESPs
		0.448314	0.689576	0.547064
		0.480062	0.737102	0.582229
		0.512342	0.741	0.531327
	Fiugre 7D The P-AKT Relative Gray value of Figure 7C.
		Control	WT+ESPs	TLR2-/-+ESPs
		0.809638	0.890733	0.725027
		0.69	0.92	0.645
		0.735	0.876	0.746
	Fiugre 7D The P-ERK Relative Gray value of Figure 7C.
		Control	WT+ESPs	TLR2-/-+ESPs
		0.353	0.67548	0.213257
		0.352	0.653478	0.23576
		0.311564	0.631447	0.16775
	Fiugre 7D The P-p38 Relative Gray value of Figure 7C.
		Control	WT+ESPs	TLR2-/-+ESPs
		0.326966	0.496539	0.334365
		0.365873	0.457658	0.312149
		0.376871	0.487318	0.376851
	Fiugre 7E The expression of IL-6 in vitro with or wirtout inhibitors.
	Control	WT+ESPs	WT+AKT inhibitor+ESPs	WT+p38 inhibitor+ESPs	WT+ERK inhibitor+ESPs
	6.793	173.829	95.626	121.388	100.244
	7.9092	195.219	87.407	121.832	109.213
	3.87837	169.486	90.065	127.009	174.399
